# Supplementary material for: Tracking the decline of weasels in North America
Source: PLoS One. 2021 Jul 21;16(7):e0254387. doi: 10.1371/journal.pone.0254387 (PMC8294569; doi:10.1371/journal.pone.0254387)
Supplement: S1 File — (XLSX) [file pone.0254387.s004.xlsx]

## Sheet: Raw Data
	Alabama	Alabama	Alaska	Alaska	Arizona	Arizona	Arkansas	Arkansas	Arkansas	Total_Harvest	Average_Price_Paid	Total_Value	California	California	Weasels taken	*Trappers Reporting;	Trapping Licenses sold	Average price of weasel pelt	Colorado	Colorado	Connecticut	Connecticut	ct	ct Pelt Price	ct Trapper numbers	Delaware	Delaware	Florida	Florida	Georgia	Georgia	Georgia	ga Trapper numbers	ga Season length	Idaho	Idaho	id	Illinois	Illinois	Indiana	Indiana	Iowa	Iowa	Iowa	Kansas	Kansas	Kansas	Pelt Price	Trapper numbers
1919
1920															na		4500	na
1921															86		3390	0.1
1922															na		3100	na
1923															na		3130	na
1924															338		2984	0.79
1925															227		3530	0.74
1926															661		3790	0.76
1927															347		5243	0.92
1928															na		na	na
1929															na		na	na
1930															89		1100	0.41																									2018
1931															39	1035	na - see # reporting	0.35																									801
1932															na		1638	na						0.5																			256
1933															54	869	na - see # reporting	0.48			1077																						1468
1934			14278										66		60	1044	na - see # reporting	0.23			747														932					7994		1468	1149
1935			19279										60		66		na	0.34			933																			2202		1149	3602
1936			11012										54		na		2063	na			989																					3602	7190
1937			8453												125		2320	0.24			497									56										3794		7190	4159
1938			9755				627		627				125		99	1280	na - see # reporting	0.25			463									42												4159	4529		170
1939			13828				418		418	418	0.24	100.32			185		na	0.2						$0.35 .50											4172								6692
1940			9895				226		226	226	0.27	61.02	171		171		1884	0.34	1804		632														0							6290	6290		170
1941			8580				302		432	432	0.32	138.24	245		245		2077	0.33	2200		625														0					2232		4440	4440		0
1942			11280				432		515	515	0.45	231.75	70		74		1163	0.47	2028		690														0					5402		2982	2982		0
1943			3892				515		259	259	0.74	191.66	48		48		1536	0.57	1485		702			0.4																10447		3966	3966		0
1944			5508				259		195	220	1.05	231	65		65		1553	0.74	623		624			1.3											0					168		2830	2905		0
1945			5967				220		220	215	0.54	116.1	167		167		1739	1.33	950		279			1.6						522					0					0		3607	3607		0
1946			6629				215		215	208	0.65	135.2	236		236		1903	0.9	688		413			1.7											0					7518		4334	4334
1947			4815				205		208	195	0.76	148.2	162		162		1515	1.15	1100		451			1.35						213					1			1257		325		1714			225
1948							195		195	254	0.52	132.08	59		71		1231	0.76	1004		500									500								933		1014		881	881		128
1949			8801				254		254	283	0.53	149.99	174		174		1169	0.9	219		357									500								442		327		433	433		0
1950			6740				175		175	293	0.54	158.22	174		115		1053	1.19	760		224									475								1145		156		509	509		0
1951	339		8000				283		283	93	0.5	46.5	61		61		1036	1.19	312		604									450								428		137		412	412		222
1952	193		5230				293		293	53	0.36	19.08	21		21		901	0.34	630		282									300										900		584	584		453
1953			3000						93	15	0.55	8.25			46		950	0.39												300										1022		470	470
1954	309		3300				53		53	20	0.5	10	31		31		882	0.48	252		322									300										664		229	229		18
1955	294		3000				15		15	19	0.41	7.79	13		13		912	0.29	117		364									300										686		304	304		8
1956	25		1500				20		20	12	0.5	6	25		25		858	0.33	82							200									1045					719		263	263		1
1957	31		2200				19		19	21	0.62	13.02	22		22		823	0.61	127							100									1100					366		149	149
1958	27		2207				12		12	23	0.54	12.42	8		13		657	0.47	228							100				5					929					250		181	181		169
1959	177		1993				21		21	35	0.5	17.5	13		13		583	0.3	73							75									1096					700		113	113		9
1960	2		1700				23		23	59	0.64	37.76	5		5		543	1	62							75									575					400		183	183		21			0.6	2017
1961	95		1400				35		35	14	0.5	7	21		21		525	0.29	51							67				1					278			41		359		89	89						1862
1962	35		1000				59		59	62	0.75	46.5	17		17		585	0.24	48							67									230			64		300		93	93		8			0.85	1657
1963	30		1500						14	6	0.68	4.08	35		35		616	0.21	35							75									266			40		300		203	203		41			0.78	2603
1964	10		945				62			38	1.5	57	12		12		656	0.31	32							70									481			41		300		172	172		10			0.54	1926
1965	18		1240						62	9	0.54	4.86	12		7		634	0.13								50									270			27		200		85	52		7			0.88	1954
1966	30		12000				6		6	4	0.3	1.2	4		4		604	0.5	42							50									492					200		105	85		968			0.65	2172
1967			2270						38	4	0	0	4		4		466	0.23	35							50									153			6		200		47	66		35			0.75	1951
1968			1000				9		9	6	0.38	2.28	2		2		469	0.5	40							50									388			6		137		47	47		16			1.2	1836
1969									4	3	0	0	4		0		664	na	7							50									326			12		137		48	48		9		28	0.46	2892
1970		0	600	600		0	4	4	4	4	0.75	3	2	2	2		631	na		0		0	0				0		0		0	0			326	326			0	86	86	41	41	41	4	4		0.5	3002
1971		0	560	560		0	6	6	6	6	0.5	3	2	2	2		539	na		0		0	0				0		0		0	0			101	101			0	93	93	22	22	22	9	9		0.45	2144
1972		0	1700	1700		0	3	3	3	10	0.54	5.4	3	3	3		682	0.38		0		374	374				0		0		0	0			137	137			0	180	180	40	40	40	10	0			2790
1973		0	2470	2470		0	4	4	4	5	0	0	14	14	14		878	0.5		0		0	0				0		0		0	0			252	252			0	350	350	52	52	52	20	20		0.93	4632
1974		0	972	972		0	6	6	6	10	1	10	8	8	8		1172	0.5		0		0	0				0		0		0	0			241	241			0	328	328	71	71	71	113	113		1.18	6360
1975	10	10		0		0	10	10	10	13	0.84	10.92	6	6	6		932	0.75		0		0	0				0		0		0	0			140	140		181	181	225	225	50	50	50	25	0		0.83	6462
1976		5	1120	0		14	5	0	5	11	0.7	7.7	14	50	14		1692	0.5	50	423		0	0				0		64	64	157	157			423	1674		311	311	444	444	4	4	4	66	6		1.87	10870
1977	62	62	908	908		0	10	10	10	19	0.65	12.35	6	6	6		1889	na	244	244		0	0				0		0	20	20	20			790	790		147	147	297	297	36	36	36		0		2.9	10925
1978	55	55	1765	1765		0	19	19	19	3	0.93	2.79	8	8	8		2378	na	95	95		0	0			85	85		0	127	127	127			338	338		147	147	412	412	82	82	82		0		1	12805
1979	150	150	2189	2189		0	34	34	34	1	0.75	0.75	18	18	18		3237	na	128	128		0	0			17	17		0	48	48	48				539		145	145	345	345	122	122	122		0			14283
1980		0	338	338		0	13	13	13	2	0.65	1.3	22	22	22		3237	1	175	175		0	0				0		0	30	30	30				548		85	85	250	250		32	32		0			10391
1981		2	248	248		0	11	11	11	3	0.67	2.01	28	28	28		3201	na	196	196		0	0				0		0	13	13	13				0		53	53	190	190		16	16		0			9886
1982		5		447		0		19	19	1	1.25	1.25		15	15		3686	na		209		0	0				0		0		2	2				0			74		153		16	16		0			7962
1983		3		501		0		0		1	0.5	0.5		4	4		3901	na		26		16	12		~990		0		0		3	3				0			60		65			0		0			7770
1984		5		0		0		168	3	0	0.12	0		10	10		1607	na		134		16	16				0		0		9	9				0			37		27			0		0			7477
1985		3		0		0		1	1	1	0	0		3	3		1650	na		244		22	22				0		0		6	6				0			22		21			0		0		0.1	6765
1986		1		437		0		2	2	1	1	1		15	13		1417	1		160		52	52		772		0		0		3	3				512			39		81			0		21	21		7642
1987		3		407		0		3	3	2	5	10		5	5		1347	0.76		75		15	16	0.67	834		0		0		0	0				439			37		49			0		23	23		8660
1988		0		528		0		2	1	0	0	0		3	3		na	na		316		19	19		714		4		0		0	0				627			10		6			0		5	5		6700
1989		0		645		0		1	1	0	0	0		35	36		na	na		401		2	2		610		20		0		0	0				254			4		2			0		4	4		5056
1990		0		0		0		0	0	0	0	0		0	0		511	na		115		7	7		565		3		0		0	0				154			0		5			0		0	0	0.1	3609
1991		0		112		0		1	1	0	0	0		2	2		371	na		66		5	5	no report	547		0		0		0	0				206			1		4			0		0	0	3	3434
1992		0		0		0		0	0	0	0	0		2	2		338	na		64		2	2	no report	509		0		0		0	0				156			2		7			0		2	2	0.25	3759
1993		0		0		0		0	0	1	0	0		13	12		300	na		109		1	2	no report	417		21		0		0	0				129			3		11			0		146	146		3469
1994		0		0		0		0	0	0	0	0		2	2		313	na		447		2	3	no report	396		0		0		0	0				0			20		22			0		9	9		3961
1995		0		0		1		0	0	0	0			13	13		257	na		0		20	20	no report	390		32		0		0	0				50	50		15		11			0		2	2	0.25	4268
1996		0		409		0		1	1	0	0			2	2		282	na		4		6	6	no report	371		0		0		0	0				67	67		6		3			0		40	40	1	4582
1997		0		433		0		0	0	0	0			2	1		292	na		0		8	8	no report	413		5		0		0	0				78	78		24		17			0		101	101		5326
1998		0		0		0		0	0	0	0	0		1	1		170	na		0		4	4	no report	407		0		0		0	0				51	51		9		5			0		107	107		5069
1999		0		0		0		0	0					1	0		79	na		0		10	10	no report	396		0		0		0	0	479			78	78		3		3			0		11	11		4244
2000		0		0		0		0	0					0	0		76	na		0		22	22	no report	395		0		0		0	0	487			98	98		6		2			0		0	0		3916
2001		0		0		0		0	0					0	0		211	na		0		10	10	no report	402		0		0		0	0	491			89	89		24		4			0		0	0		3977
2002		0		0		0		0	0					0	0		133	na		0		17	17	no report	408		0		0		0	0	453			93	93		11		6			0		0	0	4	4483
2003		0		0		0		0	0					1	1		191	na		0		6	6	no report	405		0		0		0	0	500			140			25		20			0		40	40	4	5076
2004		0		0		0		2	2					0	0		188	na		0		13	13	no report	392		0		0		0	0	501			178	140		16		13			0		0	0	1	5589
2005		0		0		0		0	0					0	0		85	na		0		10	10	no report	410		0		0		0	0	571			181	178		18		12			0		3	3		5504
2006		0		0		0		0	0					8	8		111	na		0		8	8	no report	444		0		0		0	0	687			201	178		37		17			0		0	0		5903
2007		0		0		0		0	0					9	9		117	na		0		63	63	no report	471		0		0		3	3	701			113	198		10		27			0		4	4		6415
2008		0		0		0		0	0					0	0		181	na		0		11	11	no report	673		0		0		4	4	739	91		111	113		9		6			0		0	0		6584
2009		0		0		0		0	0					0	0		164	na		0		0	0	no report			0		0		2	2	821	90		114	100		3		0			56		0	0		6293
2010		0		0		0		0	0					0	0		152	na		0		2	2				0		0		0	0	919	90		249	113		0		8			7		5	5	1	5766
2011		0		0		0		0	0					4	4		200	na		0		8	8				0		0		2	2	1105	90		198	259		13		4			3		8	8	5.5	6877
2012		0		0		0		1	1					1	1		216	na		0		0	0				0		0		0	0	1189	91		292	208		7		6			30		0	0	4	7874
2013		0		0		0		0	0					0	0		267	na		0		4	4				0		0		0	0	1301	90		362	292		6		5			9		5	5		8935
2014		0		0		0		0	0					7	7		253	na		0		2	2		~730		0		0		0	0	1685	90		99	362		8		1			3		0	0		8757
2015		0		0		0		0						0	0		193	na		0		0	0				5		0		0	0	1649	90		118	96		2		1			50		0	0		7980
2016		0		0		0		0						0	0		120	na		0		0	0				0		0		0	0	1684	91		38	106		4		1			10		0			6943
2017		0		0		0		0						0	0		133	na					2				0		0		4	4	1464	90		97	44		4					2		0			6297
2018									0						0		101	na					0									1	1494	90			99												6346
2019															na		na	na														0	1559	91			156
																																																*missing data = none purchased or no furdealer responses	*Trapping licenses sold 1982 and before, furharvesting licenses sold 1983 and after.
[truncated: 184 more columns]
